# Supplementary material for: Culture creates genetic structure in the Caucasus: Autosomal, mitochondrial, and Y-chromosomal variation in Daghestan
Source: BMC Genet. 2008 Jul 17;9:47. doi: 10.1186/1471-2156-9-47 (PMC2488347; doi:10.1186/1471-2156-9-47)
Supplement: Additional file 1 — Mitochondrial DNA Haplogroup Definitions. Describes how Daghestani, East Asian, and Central/Northern European samples were assigned to haplogroups. [file 1471-2156-9-47-S1.xls]

## Sheet: Sheet1
Haplogroup	Mitochondrial DNA Haplogroup Defining SNPs
A	C10810T	C10873T	C16290T	G16319A
B	C10810T	C10873T	T12705C	T16189C
C	C10810T	C10400T	A13263G
D	C10810T	C10400T	C4883T
E	C10810T	C10400T	G7598A
F	C10810T	C10873T	T12705C	T16304C
G	C10810T	C10400T	A4833G
HV	C10810T	C10873T	T12705C	T14766C
J	C10810T	C10873T	T12705C	A12612G
K	C10810T	C10873T	T12705C	A12308G	A1811G	G9055A
L2	C10810T
M	C10810T	C10400T
N	C10810T	C10873T
R	C10810T	C10873T	T12705C
T	C10810T	C10873T	T12705C	T T10436C
U	C10810T	C10873T	T12705C	A12308G
U1	C10810T	C10873T	T12705C	A12308G	U1a: T16189C & T16249C	U1b: T16249C & C16327T
U2	C10810T	C10873T	T12705C	A12308G	A1811G	A9545G
U3	C10810T	C10873T	T12705C	A12308G	A1811G	G9266A
U4	C10810T	C10873T	T12705C	A12308G	A1811G	T4646C
U5	C10810T	C10873T	T12705C	A12308G	U5a: A14793	U5b: A7768G
U6	C10810T	C10873T	T12705C	A12308G	G7805A
U7	C10810T	C10873T	T12705C	A12308G	A1811G	C8137T
W	C10810T	C10873T	G8994A
X	C10810T	C10873T	T16189C	C16278T
Y	C10810T	C10873T	A7933G
Z	C10810T	C10400T	T9090C
