# Supplementary material for: Culture creates genetic structure in the Caucasus: Autosomal, mitochondrial, and Y-chromosomal variation in Daghestan
Source: BMC Genet. 2008 Jul 17;9:47. doi: 10.1186/1471-2156-9-47 (PMC2488347; doi:10.1186/1471-2156-9-47)
Supplement: Additional file 2 — Y-chromosome Haplogroup Definitions. Describes how Daghestani, East Asian, and Central/Northern European samples were assigned to haplogroups. [file 1471-2156-9-47-S2.xls]

## Sheet: Sheet1
Haplogroup	Y-chromosome Haplogroup Defining SNPs
A	M91
B	M181
C	M216
D	M145	M174
E	M145	M96
F	M89
G	M89	M201
H	M89	M52
I	M89	M170
J	M89	12f2.1
J2	M89	12f2.2	M172
K	M89	M9
K2	M89	M9	M70
L	M89	M9	M20
O (O*xO3)	M89	M9	M175
O3	M89	M9	M175	M122
P (P*xR1)	M89	M9	M74
R1	M89	M9	M74	M207	M173
R1a	M89	M9	M74	M207	M173	SRY 10831.2
R1a1	M89	M9	M74	M207	M173	SRY 10831.2	M17
